# Supplementary material for: A new multiplex SARS-CoV-2 antigen microarray showed correlation of IgG, IgA, and IgM antibodies from patients with COVID-19 disease severity and maintenance of relative IgA and IgM antigen binding over time
Source: PLoS One. 2023 Mar 30;18(3):e0283537. doi: 10.1371/journal.pone.0283537 (PMC10062637; doi:10.1371/journal.pone.0283537)
Supplement: S3 Table — (XLS) [file pone.0283537.s011.xls]

## Sheet: NC1
	Replicate 1	Replicate 1	Replicate 1			Replicate 2	Replicate 2	Replicate 2			Replicate 3	Replicate 3	Replicate 3
	NC1 G	NC1 A	NC1 M			NC1 G	NC1 A	NC1 M			NC1 G	NC1 A	NC1 M
S2Frag Ecoli	159.169	17.9595	16.7617		S2Frag	119.478	22.7047	10.3648		S2Frag	139.351	17.2399	12.8909
S2Pri Ecoli	178.684	28.6022	19.2449		S2Pri	150.92	22.2993	10.7486		S2Pri	161.734	24.6285	17.3747
S1Frag Ecoli	31.102	26.6067	10.5536		S1Frag	28.9263	25.9482	4.22268		S1Frag	32.1301	27.0913	17.3747
Npro Full Ecoli	71.9615	8.64717	6.82882		Npro	56.595	21.0829	9.21312		Npro	52.7078	28.0765	17.9352
Spro Ecoli	23.174	23.946	6.82882		S Pro	23.2668	23.5156	5.37432		S Pro	18.0506	25.6136	15.1328
3CLike Ecoli	460.432	20.6202	23.5905		3 Clike	666.564	102.982	35.7008		3 Clike	822.025	45.809	24.6609
NP Ecoli	12562.2	3510.75	3594.44		NP Ecoli	16573.5	4615.54	4919.04		NP Ecoli	44101.3	3967.65	3616.75
NP HEK	3138.25	639.89	919.408		NP HEK	2353.1	686.007	607.298		NP HEK	9335.42	1003.36	1406.79
NP Sf21	2124.69	301.32	84.4291		NP R&D	1852.54	263.131	119.003		NP R&D	2252.36	392.086	102.567
S1 Hek	1205.66	211.523	155.2		S1 Hek	791.701	132.579	71.7855		S1 Hek	484.478	247.763	262.863
S1 Sf21	4717.75	783.566	123.54		S1 sf	2798.31	454.5	158.926		S1 sf	2694.6	703.39	175.429
B117 RBD HEK	5828.27	1100.19	553.755		B1.1.7.	2737.94	827.506	169.675		B1.1.7.	2931.06	985.632	320.592
S1 Full HEK	1262.38	191.568	150.234		S1	787.928	176.367	59.8853		S1	915.888	169.444	80.148

## Sheet: NC2
	Replicate 1	Replicate 1	Replicate 1			Replicate 2	Replicate 2	Replicate 2
	NC2 G	NC2 A	NC2 M			NC2 G	NC2 A	NC2 M
S2Frag Ecoli	249.04	45.5127	22.9053		S2Frag	387.299	13.9978	21.6966
S2Pri Ecoli	287.146	42.7119	28.8805		S2Pri	243.221	6.99892	51.4042
S1Frag Ecoli	52.3483	51.8144	34.8558		S1Frag	80.598	45.8818	66.7587
Npro Full Ecoli	94.6889	16.1045	15.9341		Npro	204.705	21.3856	47.3987
Spro Ecoli	45.035	37.1103	29.8764		S Pro	57.0606	36.9387	52.4056
3CLike Ecoli	1859.91	120.434	90.6252		3 Clike	2394.4	14.3867	92.7946
NP Ecoli	50179.7	3025.54	6766.01		NP Ecoli	22029.7	3248.28	8670.62
NP HEK	19741.1	573.46	1442.04		NP HEK	5273.82	653.232	1093.51
NP Sf21	6122.83	347.297	236.024		NP R&D	3915.78	341.392	189.595
S1 Hek	1706.33	305.985	180.254		S1 Hek	1838.78	288.511	251.013
S1 Sf21	7190.97	1081.1	321.669		S1 sf	8103.31	956.907	247.007
B117 RBD HEK	9304.53	1206.44	594.541		B1.1.7.	9714.56	1275.36	561.441
S1 Full HEK	1626.26	187.652	111.539		S1	2183.99	191.304	87.7877

## Sheet: NC3
	Replicate 1	Replicate 1	Replicate 1			Replicate 2	Replicate 2	Replicate 2			Replicate 3	Replicate 3	Replicate 3
	NC3 G	NC3 A	NC3 M			NC3 G	NC3 A	NC3 M			NC3 G	NC3 A	NC3 M
S2Frag Ecoli	365.303	22.3468	37.1919		S2Frag	251.415	33.6453	31.4942		S2Frag	258.365	18.0822	68.2532
S2Pri Ecoli	441.91	35.3223	44.821		S2Pri	290.195	41.5619	35.5225		S2Pri	247.037	31.6439	89.5824
S1Frag Ecoli	83.7004	40.3683	29.5628		S1Frag	50.5445	36.9439	19.043		S1Frag	45.7476	38.1018	69.1064
Npro Full Ecoli	175.913	33.8806	41.0064		Npro	167.32	40.2425	25.6348		Npro	118.072	36.4874	78.4912
Spro Ecoli	29.7917	30.9971	28.6091		S Pro	48.3658	36.9439	19.043		S Pro	-10.8923	30.6752	35.8329
3CLike Ecoli	2508.18	114.617	69.1388		3 Clike	749.452	124.686	64.8194		3 Clike	1329.3	27.4462	41.8051
NP Ecoli	36931.7	4067.11	3426.9		NP Ecoli	6794.74	4445.14	3773.44		NP Ecoli	17293.5	4829.89	2225.91
NP HEK	10134.1	574.528	492.554		NP HEK	1424.83	754.052	642.701		NP HEK	7386.72	361.968	370.274
NP Sf21	6004.44	367.64	204.079		NP R&D	1305.44	319.301	162.598		NP R&D	6829.47	134.325	102.38
S1 Hek	1079.59	195.354	65.3242		S1 Hek	1101.96	250.691	88.6232		S1 Hek	1725.77	57.4757	86.1697
S1 Sf21	4880.16	737.443	293.244		S1 sf	2378.2	801.551	268.433		S1 sf	6764.99	201.811	179.165
B117 RBD HEK	10808.7	1016.42	285.138		B1.1.7.	3941.6	1006.72	316.041		B1.1.7.	8431.51	757.839	778.087
S1 Full HEK	2543.64	183.099	72.4765		S1	1206.1	207.15	82.7638		S1	1714.88	83.9532	91.2887

## Sheet: NC4
	Replicate 1	Replicate 1	Replicate 1			Replicate 2	Replicate 2	Replicate 2			Replicate 3	Replicate 3	Replicate 3
	NC4 G	NC4 A	NC4 M			NC4 G	NC4 A	NC4 M			NC4 G	NC4 A	NC4 M
S2Frag Ecoli	477.153	22.72	89.6973		S2Frag	469.895	14.8466	58.1938		S2Frag	567.898	9.41011	78.948
S2Pri Ecoli	493.243	33.8029	115.325		S2Pri	400.831	24.554	72.7422		S2Pri	397.227	19.2294	104.49
S1Frag Ecoli	81.0051	11.0829	25.6278		S1Frag	50.3459	9.13637	16.2458		S1Frag	60.4147	8.1827	25.542
Npro Full Ecoli	155.907	42.6693	62.0982		Npro	194.929	32.5483	40.7357		Npro	52.4853	20.4568	48.762
Spro Ecoli	82.6696	14.4078	28.5849		S Pro	78.7461	10.2784	21.5802		S Pro	46.0662	13.0923	32.508
3CLike Ecoli	640.273	42.1151	125.182		3 Clike	1369.67	81.6563	61.8309		3 Clike	380.613	31.9125	105.651
NP Ecoli	12661.8	3198.53	3653.93		NP Ecoli	13075.7	2991.59	5096.32		NP Ecoli	24411.3	4531.58	2807.3
NP HEK	3600.29	448.304	475.1		NP HEK	2638.64	476.233	327.34		NP HEK	12467.3	722.124	553.797
NP Sf21	3177.51	307.551	136.025		NP R&D	1912.5	353.463	28.127		NP R&D	5342.17	296.623	169.506
S1 Hek	1091.9	214.455	129.125		S1 Hek	1043.06	170.736	19.8829		S1 Hek	1058.77	143.197	222.912
S1 Sf21	4687.2	638.377	530.299		S1 sf	3313.15	547.04	22.5501		S1 sf	4878.11	235.662	561.924
B117 RBD HEK	4717.16	973.635	507.628		B1.1.7.	4753.81	946.756	241.989		B1.1.7.	4227.52	900.916	536.382
S1 Full HEK	1032.54	139.091	162.638		S1	1181.19	141.043	58.1938		S1	1236.99	88.7823	145.125

## Sheet: NC5
	Replicate 1	Replicate 1	Replicate 1			Replicate 2	Replicate 2	Replicate 2			Replicate 3	Replicate 3	Replicate 3
	NC5 G	NC5 A	NC5 M			NC5 G	NC5 A	NC5 M			NC5 G	NC5 A	NC5 M
S2Frag Ecoli	428.736	12.133	29.9399		S2Frag	371.715	13.2496	10.5999		S2Frag	168.3	10.6153	36.4202
S2Pri Ecoli	581.856	25.7219	40.3538		S2Pri	437.544	35.6082	15.3419		S2Pri	230.024	15.3738	38.6964
S1Frag Ecoli	259.283	17.9568	14.97		S1Frag	148.335	29.8115	7.81042		S1Frag	47.0706	13.1776	10.2432
Npro Full Ecoli	332.1	8.25043	20.8278		Npro	187.394	62.9354	13.9472		Npro	139.88	20.8645	14.7957
Spro Ecoli	213.687	15.0449	16.2717		S Pro	125.953	25.671	6.4157		S Pro	39.5216	12.4455	11.3813
3CLike Ecoli	501.553	89.7841	83.3111		3 Clike	807.942	52.9982	26.4996		3 Clike	234.021	80.1636	78.531
NP Ecoli	10133.1	10326.6	4159.05		NP Ecoli	25062	6465.78	3404.23		NP Ecoli	34897.1	10303	3741.03
NP HEK	5055.68	2119.39	368.391		NP HEK	14371.8	2081.01	754.821		NP HEK	13097.6	2202.49	548.579
NP Sf21	4886.91	615.87	135.381		NP R&D	7903.88	631.838	76.1516		NP R&D	4163.08	841.901	78.531
S1 Hek	836.375	187.333	150.351		S1 Hek	1432	1230.55	746.174		S1 Hek	898.338	141.659	102.432
S1 Sf21	4207.73	663.432	134.73		S1 sf	5146.52	1317.5	131.94		S1 sf	3381.98	592.625	52.354
B117 RBD HEK	3813.71	1172.05	321.529		B1.1.7.	5961.04	2248.28	519.951		B1.1.7.	4340.71	1047.62	654.425
S1 Full HEK	873.124	97.0639	98.9319		S1	1417.08	476.156	248.26		S1	852.6	103.59	161.615

## Sheet: NC6
	Replicate 1	Replicate 1	Replicate 1			Replicate 2	Replicate 2	Replicate 2			Replicate 3	Replicate 3	Replicate 3
	NC6 G	NC6 A	NC6 M			NC6 G	NC6 A	NC6 M			NC6 G	NC6 A	NC6 M
S2Frag Ecoli	210.585	15.8992	22.8429		S2Frag	152.333	14.7885	31.2552		S2Frag	135.945	13.3343	21.4538
S2Pri Ecoli	168.566	17.0769	35.5925		S2Pri	121.573	12.3904	48.7213		S2Pri	163.764	11.6676	26.0747
S1Frag Ecoli	66.4492	12.3661	18.5931		S1Frag	99.1139	19.9845	30.3359		S1Frag	71.9093	21.1127	33.9961
Npro Full Ecoli	156.84	36.5093	30.2802		Npro	111.808	37.5708	30.3359		Npro	100.253	25.0019	11.8821
Spro Ecoli	40.5536	11.1883	17.5306		S Pro	49.8011	14.7885	27.5781		S Pro	57.7374	12.7787	30.3654
3CLike Ecoli	218.403	21.7878	150.338		3 Clike	192.857	18.3857	166.388		3 Clike	128.072	17.2235	129.383
NP Ecoli	4537.12	1760.1	4717.33		NP Ecoli	4764.79	1422.1	3653.18		NP Ecoli	3791.25	1467.33	4516.53
NP HEK	850.159	161.348	396.83		NP HEK	804.141	239.414	673.825		NP HEK	769.482	300.023	402.342
NP Sf21	406.024	47.6976	75.966		NP R&D	357.396	96.3253	165.469		NP R&D	756.885	152.789	121.792
S1 Hek	107.003	69.4855	84.4657		S1 Hek	161.609	82.7358	124.102		S1 Hek	162.19	77.7837	76.9038
S1 Sf21	510.096	143.093	151.401		S1 sf	474.575	174.265	171.904		S1 sf	417.284	153.901	86.1454
B117 RBD HEK	765.144	270.875	145.557		B1.1.7.	548.789	239.015	170.065		B1.1.7.	462.949	175.013	93.4067
S1 Full HEK	286.318	88.329	61.0916		S1	270.977	87.1324	102.039		S1	225.701	97.7852	49.5089

## Sheet: NC7
	Replicate 1	Replicate 1	Replicate 1			Replicate 2	Replicate 2	Replicate 2			Replicate 3	Replicate 3	Replicate 3
	NC7 G	NC7 A	NC7 M			NC7 G	NC7 A	NC7 M			NC7 G	NC7 A	NC7 M
S2Frag Ecoli	34.121	11.0914	59.5605		S2Frag	42.9306	13.5648	61.3433		S2Frag	35.4206	28.2641	47.0944
S2Pri Ecoli	38.2708	32.8119	85.4075		S2Pri	45.1901	21.5166	73.2862		S2Pri	33.965	32.9747	65.1752
S1Frag Ecoli	11.0663	13.402	8.99026		S1Frag	11.8624	25.7264	27.143		S1Frag	13.1008	21.198	12.6146
Npro Full Ecoli	20.2881	79.488	56.1891		Npro	30.5033	74.8404	61.3433		Npro	44.6397	82.4368	57.6065
Spro Ecoli	14.2939	13.402	18.5424		S Pro	16.3814	16.8391	20.0859		S Pro	10.1895	18.8427	16.3989
3CLike Ecoli	224.092	73.0181	156.768		3 Clike	147.433	89.3408	113.458		3 Clike	83.4568	69.4825	129.51
NP Ecoli	2979.13	7244.04	6266.21		NP Ecoli	2628.94	7915.78	6224.99		NP Ecoli	3792.43	8168.31	6428.38
NP HEK	1542.36	1301.39	561.329		NP HEK	667.684	1260.13	616.147		NP HEK	588.565	1205.93	638.297
NP Sf21	616.022	843.405	100.017		NP R&D	557.533	895.746	106.401		NP R&D	290.643	724.855	74.4259
S1 Hek	298.789	305.936	115.75		S1 Hek	428.741	261.942	87.4006		S1 Hek	222.228	284.407	113.531
S1 Sf21	1470.43	1971.49	579.872		S1 sf	1208.27	1677.83	416.917		S1 sf	899.587	1398.48	412.076
B117 RBD HEK	1088.64	2796.87	414.114		B1.1.7.	1033.16	2216.68	285.545		B1.1.7.	888.912	2320.6	252.291
S1 Full HEK	185.36	223.213	41.0181		S1	237.813	272.232	66.229		S1	165.943	294.417	40.3666

## Sheet: NC8
	Replicate 1	Replicate 1	Replicate 1			Replicate 2	Replicate 2	Replicate 2			Replicate 3	Replicate 3	Replicate 3
	NC8 G	NC8 A	NC8 M			NC8 G	NC8 A	NC8 M			NC8 G	NC8 A	NC8 M
S2Frag Ecoli	38.4221	12.2599	41.0201		S2Frag	41.9613	19.8057	36.6131		S2Frag	49.0045	18.16	34.1645
S2Pri Ecoli	29.5194	23.539	56.7971		S2Pri	32.8393	27.0812	40.8926		S2Pri	35.857	15.4696	42.8137
S1Frag Ecoli	7.49699	11.2791	17.6702		S1Frag	10.9464	27.4854	25.6767		S1Frag	4.78093	18.8325	16.0011
Npro Full Ecoli	21.0853	17.6542	13.2527		Npro	19.6124	11.3175	24.2503		Npro	34.6617	82.0561	30.2723
Spro Ecoli	9.8398	21.087	20.1945		S Pro	9.57813	26.677	42.3191		S Pro	5.37854	17.4874	13.4063
3CLike Ecoli	160.248	222.149	143.886		3 Clike	31.471	123.684	105.084		3 Clike	34.0641	36.9925	89.5196
NP Ecoli	1585.61	5952.9	5484.08		NP Ecoli	1533.87	6454.22	4990.8		NP Ecoli	1863.96	6068.79	5698.98
NP HEK	423.58	1088.19	805.888		NP HEK	354.847	849.218	950.99		NP HEK	466.738	1083.54	850.22
NP Sf21	315.342	582.099	304.18		NP R&D	322.92	348.014	217.777		NP R&D	288.051	415.661	171.255
S1 Hek	194.922	328.565	111.07		S1 Hek	171.038	232.009	71.7998		S1 Hek	210.361	274.417	68.7615
S1 Sf21	797.961	1403.51	367.919		S1 sf	714.255	1027.07	438.407		S1 sf	865.348	1142.06	412.569
B117 RBD HEK	747.356	1555.53	248.645		B1.1.7.	652.681	1290.2	504.5		B1.1.7.	717.139	1530.14	283.263
S1 Full HEK	174.305	191.254	128.74		S1	164.197	202.099	62.2899		S1	190.639	228.681	69.6264

## Sheet: NC9
	Replicate 1	Replicate 1	Replicate 1			Replicate 2	Replicate 2	Replicate 2			Replicate 3	Replicate 3	Replicate 3
	NC9 G	NC9 A	NC9 M			NC9 G	NC9 A	NC9 M			NC9 G	NC9 A	NC9 M
S2Frag Ecoli	96.3443	19.8068	23.0362		S2Frag	103.502	31.0502	18.6711		S2Frag	74.8614	27.3079	14.8342
S2Pri Ecoli	111.278	22.7291	31.6747		S2Pri	126.737	41.4002	36.3595		S2Pri	84.7115	23.4068	14.1442
S1Frag Ecoli	28.9033	36.3666	31.1948		S1Frag	31.1561	26.4502	16.7057		S1Frag	22.6554	35.1102	37.948
Npro Full Ecoli	43.8366	42.8606	28.7952		Npro	66.5367	32.2002	22.6019		Npro	48.7584	13.654	10.6944
Spro Ecoli	25.0495	25.9761	23.0362		S Pro	24.8193	20.7001	17.6884		S Pro	12.8052	29.7461	31.0483
3CLike Ecoli	121.394	82.1495	71.9881		3 Clike	145.219	92.0005	95.3209		3 Clike	245.269	70.2203	41.0528
NP Ecoli	8761.07	6138.16	3455.43		NP Ecoli	6070.68	5057.73	3373.57		NP Ecoli	8295.82	5653.22	3981.09
NP HEK	2384.52	1127.36	441.527		NP HEK	1558.33	1495.01	550.306		NP HEK	1696.69	1169.85	388.449
NP Sf21	2433.66	841.626	192.448		NP R&D	720.814	692.304	113.992		NP R&D	1888.28	1029.9	142.132
S1 Hek	421.506	151.311	88.3054		S1 Hek	285.685	253.002	87.4594		S1 Hek	378.739	148.243	21.0439
S1 Sf21	1780.92	622.778	129.099		S1 sf	904.582	837.205	94.3382		S1 sf	1248.02	662.217	64.5115
B117 RBD HEK	1527.54	829.937	141.097		B1.1.7.	1381.96	1114.36	170.005		B1.1.7.	1706.05	897.26	70.7212
S1 Full HEK	276.99	89.6176	73.4278		S1	274.068	208.151	112.027		S1	420.603	114.596	13.1093

## Sheet: NC10
	Replicate 1	Replicate 1	Replicate 1			Replicate 2	Replicate 2	Replicate 2			Replicate 3	Replicate 3	Replicate 3
	NC10 G	NC10 A	NC10 M			NC10 G	NC10 A	NC10 M			NC10 G	NC10 A	NC10 M
S2Frag Ecoli	152.054	14.1972	17.5607		S2Frag	180.062	41.4679	17.5856		S2Frag	180.399	50.2849	9.20769
S2Pri Ecoli	126.953	16.2851	16.2099		S2Pri	162.556	23.1449	18.2619		S2Pri	130.634	27.4281	7.23461
S1Frag Ecoli	33.7897	38.416	14.8591		S1Frag	54.0186	37.1283	20.9674		S1Frag	40.9527	52.244	18.4154
Npro Full Ecoli	192.602	19.208	8.10494		Npro	257.589	103.67	13.5274		Npro	168.476	32.6525	4.275
Spro Ecoli	31.8589	27.1418	11.482		S Pro	48.0165	12.0546	15.5565		S Pro	25.4011	48.9788	13.4827
3CLike Ecoli	354.792	93.1171	31.7444		3 Clike	376.129	108.009	35.1711		3 Clike	134.263	169.14	19.4019
NP Ecoli	8789.68	10117.2	2259.93		NP Ecoli	6001.56	9389.11	2179.93		NP Ecoli	4767.62	9495.36	2461.08
NP HEK	1073.07	1280.26	211.404		NP HEK	1232.42	1387.73	263.783		NP HEK	1221.32	1746.26	235.454
NP Sf21	487.538	592.526	41.2001		NP R&D	701.741	724.724	68.3131		NP R&D	925.324	1210.76	72.0173
S1 Hek	119.23	209.2	91.1806		S1 Hek	164.056	266.648	89.2805		S1 Hek	128.56	226.609	64.125
S1 Sf21	941.768	1199.25	205.325		S1 sf	1000.84	1216.55	169.092		S1 sf	485.731	801.293	99.6404
B117 RBD HEK	1711.69	1524.11	110.092		B1.1.7.	1871.64	1878.59	97.3969		B1.1.7.	1326.56	1573.2	56.5615
S1 Full HEK	505.398	295.636	50.6559		S1	497.171	281.114	57.4912		S1	330.732	344.158	45.0519

[truncated: 37 more sheets: 203-0041-1, 203-0041-3, 203-0077-1, 203-0077-3, 203-0082, 203-0087, 203-0091-1, 203-0112, 203-0113, 203-0116, 203-0009-1, 203-0054-1, 203-0054-2, 203-0071, 203-0111, 203-0132, 203-0135, 203-0202, 203-0203, 203-0004-1 …]
